# Supplementary material for: Identification and Characterization of Human Breast Milk and Infant Fecal Cultivable Lactobacilli Isolated in Bulgaria: A Pilot Study
Source: Microorganisms. 2024 Sep 5;12(9):1839. doi: 10.3390/microorganisms12091839 (PMC11433867; doi:10.3390/microorganisms12091839)
Supplement: Supplementary file 1 [file microorganisms-12-01839-s001.zip]

Archive with 1 entries (1 files):
- microorganisms-3161200-supplementary.xlsx
